# Supplementary material for: Analysis of Fall and Jump Behaviors in Freely Moving Drosophila melanogaster Using 58 fps Video
Source: Insects. 2026 Jun 13;17(6):624. doi: 10.3390/insects17060624 (PMC13299798; doi:10.3390/insects17060624)
Supplement: Supplementary file 1 [file insects-17-00624-s001.zip]

Archive with 10 entries (10 files):
- Das et al Supplementary Materials Revised.pdf
- __MACOSX/._Das et al Supplementary Materials Revised.pdf
- Video_clip_1_fall.mp4
- __MACOSX/._Video_clip_1_fall.mp4
- Video_clip_2_downjump.mp4
- __MACOSX/._Video_clip_2_downjump.mp4
- Video_clip_3_upjump.mp4
- __MACOSX/._Video_clip_3_upjump.mp4
- Video_clip_4_arcjump.mp4
- __MACOSX/._Video_clip_4_arcjump.mp4
